# Supplementary material for: EASIX, Modified EASIX and Simplified EASIX as an Early Predictor for Intensive Care Unit Admission and Mortality in Severe COVID-19 Patients
Source: J Pers Med. 2022 Jun 21;12(7):1022. doi: 10.3390/jpm12071022 (PMC9321320; doi:10.3390/jpm12071022)
Supplement: Supplementary file 1 [file jpm-12-01022-s001.zip]

Archive with 1 entries (1 files):
- jpm-1741412-supplementary.pdf
